# Supplementary material for: Temporal recurrence as a general mechanism to explain neural responses in the auditory system
Source: Commun Biol. 2025 Oct 10;8:1456. doi: 10.1038/s42003-025-08858-3 (PMC12514165; doi:10.1038/s42003-025-08858-3)
Supplement: Supplementary file 3 — Supplementary Data [file 42003_2025_8858_MOESM3_ESM.xlsx]

## Sheet: Figure2a
	(NS1 dataset)
			# learnable params	CCnorm [%]
			Model
		TRF size [ms]	L		LN		NRF		DNet		2D-CNN		Transformer		RNN		GRU		LSTM		S4		Mamba
		5	37	33.7	41	34.0	765	34.1	786	43.0	18635	33.3	27285	35.3	10585	64.6	30465	75.3	40405	74.3	28645	71.4	39145	71.4
		25	173	40.3	177	41.3	3485	41.6	3506	57.0			27477	45.1
		35									21155	51.9
		55	377	51.7	381	54.2	7565	58.5	7586	58.9			27765	63.1
		65									23675	64.0
		105	717	54.0	721	56.7	14365	63.3	14386	58.1			28245	71.6
		125									28715	69.5
		205	1397	52.2	1401	54.4	27965	59.9	27986	52.4			29205	73.0
		215									36275	70.1

## Sheet: Figure2b
	(Wehr dataset)
			# learnable params	CCnorm [%]
			Model
		TRF size [ms]	L		LN		NRF		DNet		2D-CNN		Transformer		RNN		GRU		LSTM		S4		Mamba
		5	52	5.6	56	5.5	1065	7.9	1086	19.9	24665	6	28005	7	6776	16.8	19096	31	25256	23	20966	31.2	25696	30.5
		25	248	8.9	252	7.7	4985	10.3	5006	22.1			28197
		35									28445	10.3		8.7
		55	542	13.4	546	11.9	10865	15	10886	24.3			28485
		65									32225	15.1		12.6
		105	1032	18.4	1036	16.2	20665	20.4	20686	23.9			28965
		125									39785	21		16.8
		205	2012	21	2016	17.9	40265	23.6	40286	23.8			29925
		215									51125	22.5		18

## Sheet: Figure2c
	(CRCNS AA1 MLd dataset)
			# learnable params	CCnorm [%]
			Model
		TRF size [ms]	L		LN		NRF		DNet		2D-CNN		Transformer		RNN		GRU		LSTM		S4		Mamba
		1	35	39.6	39	41.6	725	42	746	51.2	16835	44.5	27189	46.9	8646	61.5	24774	73	32838	71.4	24900	70.8	32334	73.4
		5	163	43.6	167	45.8	3285	46.4	3306	59.3			27381	51.1
		7									19355	53.3
		11	355	49.6	359	51.6	7125	54.2	7146	59.5			27669	59.4
		13									21875	61.9
		21	675	54.9	679	58	13525	58.3	13546	59.8			28149	65.4
		25									26915	66.8
		41	1315	56.4	1319	59	26325	59	26346	60.1			29109	68.3
		43									34475	68.9

## Sheet: Figure2d
	(NAT4 A1 dataset)
			# learnable params	CCnorm [%]
			Model
		TRF size [ms]	L		LN		NRF		DNet		2D-CNN		Transformer		RNN		GRU		LSTM		S4		Mamba
		10	21	33.9	25	34.6	445	40	466	55.9	11705	40.5	26517		10451	60.2	30331	64.8	40271	65.1	28511	64.4	39011	64.2
		50	93	41.1	97	43.6	1885	51.6	1906	59.5			26709
		70									12965	55
		110	201	44	205	46.7	4045	56.5	4066	58.3			26997
		130									14225	58.8
		210	381	43.4	385	48.4	7645	58.5	7666	57.5			27477
		250									16745	61.8
		410	741	42.4	745	48.4	14845	59.8	14866	59.3			28437
		430									20525	62

## Sheet: Figure2e
	(Asari MGB dataset)
			# learnable params	CCnorm [%]
			Model
		TRF size [ms]	L		LN		NRF		DNet		2D-CNN		Transformer		RNN		GRU		LSTM		S4		Mamba
		5	57	12.7	61	12.7	1165	13.3	1186	22	29165	15	28245	14.9	7991	18	22631	20.6	29951	19.8	23471	14.7	29831	17.2
		25	273	14.6	277	14.8	5485	15.5	5506	21.6			28437	15.6
		35									32945	17.5
		55	597	15.7	601	15.7	11986	16.8	11986	21			28725	18.7
		65									36725	18.9
		105	1137	16.1	1141	17.2	22786	17.8	22786	21.4			29205	18.7
		125									44285	20.5
		205	2217	15.8	2221	16.1	44365	17.7	44386	20.8			30165	19.5
		215									51125	20.3		18

## Sheet: Figure2f
	(CRCNS AA1 Field L dataset)
			# learnable params	CCnorm [%]
			Model
		TRF size [ms]	L		LN		NRF		DNet		2D-CNN		Transformer		RNN		GRU		LSTM		S4		Mamba
		1	35	22.3	39	22.3	725	22.7	746	20.4	16835	24.3	27189	27.3	8646	54.4	24774	71	32838	68.6	24900	70.6	32334	69.9
		5	163	28.9	167	28.8	3285	30.5	3306	53.9			27381	36.7
		7									19355	39.1
		11	355	35.6	359	36.1	7125	37.8	7146	56.8			27669	45.6
		13									21875	47
		21	675	44.4	679	44.1	13525	48.8	13546	61.3			28149	56.9
		25									26915	59.4
		41	1315	53.2	1319	52.9	26325	56.3	26346	59.8			29109	65.5
		43									34475	65

## Sheet: Figure2g
	(NAT4 PEG dataset)
			# learnable params	CCnorm [%]
			Model
		TRF size [ms]	L		LN		NRF		DNet		2D-CNN		Transformer		RNN		GRU		LSTM		S4		Mamba
		10	21	26.4	25	27.7	445	32.3	466	47.2	11705	32.9	26517	31.6	10451	50.1	30331	54.1	40271	54.8	28511	54.7	39011	54.7
		50	93	34.1	97	35.3	1885	42.8	1906	51			26709	44
		70									12965	45.8
		110	201	36.7	205	38.7	4045	47.4	4066	50.2			26997	51
		130									14225	41.3
		210	381	37.5	385	40.4	7645	50.5	7666	50.1			27477	54.5
		250									16745	48
		410	741	36	745	40.1	14845	48.9	14866	49.4			28437	55.5
		430									20525	45.9

## Sheet: Figure2h
	(Asari A1 dataset)
			# learnable params	CCnorm [%]
			Model
		TRF size [ms]	L		LN		NRF		DNet		2D-CNN		Transformer		RNN		GRU		LSTM		S4		Mamba
		5	57	6.6	61	6.4	1165	8	1186	16.1	29165	11.3	28245	12.5	7991	10.6	22631	19.6	29951	16.7	23471	15.4	29831	16.9
		25	273	9.1	277	9.1	5485	11.1	5506	17.2			28437	12.6
		35									32945	14.5
		55	597	11.9	601	12	11965	13.5	11986	18.6			28725	13.6
		65									36725	15.7
		105	1137	14.8	1141	14	22765	16.3	22786	19.3			29205	15.1
		125									44285	17
		205	2217	17.5	2221	16.6	44365	19	44386	20.2			30165	14.9
		215									55625	17.6

## Sheet: Figure 4a
	similarity [%]
	Models	L	LN	NRF	DNet	2D CNN	Tsfmr	RNN	GRU	LSTM	S4	Mamba
	L	1
	LN	0.831	1
	NRF	0.324	0.341	1					Symetric
	DNet	0.261	0.283	0.440	1
	2D CNN	0.096	0.106	0.123	0.134	1
	Tsfmr	0.118	0.124	0.161	0.165	0.104	1
	RNN	0.141	0.160	0.191	0.174	0.128	0.143	1
	GRU	0.149	0.171	0.204	0.212	0.141	0.159	0.303	1
	LSTM	0.112	0.131	0.164	0.158	0.134	0.135	0.246	0.417	1
	S4	0.113	0.134	0.168	0.156	0.139	0.128	0.231	0.239	0.203	1
	Mamba	0.108	0.124	0.136	0.126	0.108	0.119	0.203	0.223	0.196	0.193	1

## Sheet: Figure4b
		gradmap energy	Models
		time step	L/LN	NRF/DNet	2D CNN	Tsfmr	StateNets
		-50	0.0	0.003991739	0.0	0.0	0.0012908063
		-49	0.0	0.0052079805	0.0	0.0	0.0014104575
		-48	0.0	0.0067660357	0.0	0.0	0.001560612
		-47	0.0	0.008843401	0.0	0.0	0.0017624161
		-46	0.0	0.0117821945	0.0	0.0	0.0019559735
		-45	0.0	0.016063254	0.0	0.0	0.0021726915
		-44	0.0	0.02268725	0.0	0.0	0.0023996658
		-43	0.0	0.034323815	0.0015495407	0.0	0.0025285678
		-42	0.0	0.059853718	0.002066317	0.0	0.002638466
		-41	0.5054409	0.3972223	0.0032665972	0.107399076	0.0027187578
		-40	0.2910399	0.18446878	0.004751863	0.11336508	0.0027033754
		-39	0.23509318	0.14454111	0.00826627	0.06396205	0.0027219164
		-38	0.20772865	0.1387846	0.0059354347	0.048915584	0.002697002
		-37	0.20818187	0.13545646	0.0071782116	0.14383206	0.0027307228
		-36	0.20860158	0.13534574	0.0075328075	0.034254372	0.0028012018
		-35	0.20184185	0.12525469	0.0075494717	0.028570551	0.0028962493
		-34	0.19458316	0.132573	0.004096827	0.032052454	0.003002543
		-33	0.1956392	0.13481674	0.004181241	0.026406435	0.0031178857
		-32	0.19259968	0.12942788	0.0060299607	0.019132782	0.0032902583
		-31	0.21072161	0.13531545	0.009432398	0.023636755	0.00349035
		-30	0.2005107	0.13182646	0.014201094	0.036063913	0.0037621618
		-29	0.21138117	0.13209565	0.024395974	0.0736987	0.0041106306
		-28	0.20536347	0.153792	0.02917277	0.07100978	0.0044823736
		-27	0.20231377	0.1513361	0.023534762	0.02036898	0.0051176893
		-26	0.19004531	0.13945758	0.022923168	0.056508265	0.005840995
		-25	0.20406915	0.14632618	0.041961662	0.034070235	0.0066534895
		-24	0.19846644	0.14254865	0.058146182	0.16317104	0.0073976647
		-23	0.21952832	0.15419447	0.06479497	0.096442975	0.008004046
		-22	0.22424375	0.1632148	0.03806119	0.058877293	0.008624938
		-21	0.22465153	0.17927632	0.04123109	0.032316446	0.00886747
		-20	0.24595438	0.19218504	0.054982357	0.24599692	0.0088586295
		-19	0.24965025	0.19263487	0.08224069	0.114820346	0.008896587
		-18	0.26088604	0.20322052	0.16360417	0.33685142	0.009307945
		-17	0.27795443	0.22004205	0.14529169	0.07539432	0.009694944
		-16	0.29875445	0.23886338	0.27875072	0.10119435	0.009344085
		-15	0.31153882	0.2821923	0.24822815	0.39493972	0.008959626
		-14	0.31398633	0.31017438	0.16740796	0.8150181	0.008678704
		-13	0.32865748	0.32076007	0.12825966	1.0	0.009393595
		-12	0.34628403	0.3106198	0.06701507	0.096674494	0.01136697
		-11	0.36546567	0.32317218	0.15734333	0.13866264	0.013117429
		-10	0.3861632	0.35742965	0.11588684	0.48613036	0.016965833
		-9	0.42013916	0.41432092	0.10499668	0.35767707	0.021832779
		-8	0.46834472	0.47111353	0.13153622	0.29192364	0.02814486
		-7	0.55038637	0.5108901	0.082046114	0.08121792	0.036498677
		-6	0.59314543	0.66015136	0.118661076	0.19158705	0.05467828
		-5	0.715118	0.80319744	0.13177261	0.4473375	0.08175327
		-4	0.8632527	1.0	0.267365	0.08503822	1.0
		-3	1.0	0.87642837	0.24664025	0.07014232	0.17823637
		-2	0.5500638	0.6725144	1.0	0.07380967	0.38555986
		-1	0.97255373	0.6513816	0.5125187	0.042700168	0.31496665

[truncated: 3 more sheets: Figure5a, Figure5b, Figure6]
